# Supplementary material for: Barriers and opportunities for improving management of snakebites: Perspectives of healthcare workers in Northern Uganda
Source: PLoS One. 2023 Sep 25;18(9):e0291032. doi: 10.1371/journal.pone.0291032 (PMC10519583; doi:10.1371/journal.pone.0291032)
Supplement: S1 File — (XLSX) [file pone.0291032.s001.xlsx]

## Sheet: HCWs experiences SB Mgt
THEMES	SUBTHEMES	CODES	EXPLANATION	Frequency of appearance of codes	QUOTATION
Burden of snakebites	Snake profiles	Type of toxins, snake description by colour, type	Participants expressed the profile of snakes by poisonous or non-poisonous, colour and other description and these, they mentioned are important indicators to understanding the history of the event for proper management (quote 1 &2). The non poisonous snakes were identified to leave wounds that could probably have infections, but are like normal wounds (last quote) whereas the posionous snakes we…	33	"Of course the snakebites, as I told you are of two types. There is non-poisonous and then there is poisonous snake bite. SO moslty we get these, these ones that are non-poisonous. So the types are quite many. I don’t know how I can call the species. Most of them are non-poisonous. SO these poisonous, the rare ones are very few. The vipers, the cobras, and the black mambas. They are basically muc…
	Location and hideouts	Burden by location, snakehideouts	Participants highlightedsnakes are moslty reported at lower health facilities because they are closer to the rural areas where victims and snakes reside: that snakes reside in thick vegetation cover, bushes or anthills, but intereferences by human activities and tempereatue changes prompt them to self defense hence biting and infecting them with venom (quote 1,3 & 4). Sometimes snakes get so clos…	22	"But there are cases snakes always comes also especially if there are some also items like piles around, piles of wooden used up tables or what, which have been outside for a long time. Because of tempereature changes, they can come and take that one as their habitant of living, but most vigilant in night hours. Maybe because of coldness, maybe because of food, maybe they are looking for insects.…
	Magnitude of cases	season of the year, number of cases in a month	The number of snakebite cases at health facilities was reported to be low. Posionous snakebite cases were reported to be lower and could moslty present for health care during referral or after local treatment attempts have failed. The number of victims was also reported to be seasonal; months of the year that experience a dry season had more cases than those experiencing wet seasons (last quote).	34	"I would say that is my assumption because I belive we have snakes, lots in the community and people are getting snakebites. Either they stop at lower health facilities, only referred here when they are complications. And on the ward here, we have not admitted many of these patients. Because I don’t remember which period of time admitting any patient with venomous snakebite where we got complicat…
	Nature of victims	occupation/economic activities, sex of victims, age group of victims	Economic activities and ways of life of people have dictated their encounters with snakes hence snakebites. Participants reported hunting activities in forests and anthills, bush burning in the dry season, and farming as the reasons for encounters with snakes. This, they reported is common among special demographics of victims. Most women in reproductive age groups and children encounter snakes i…	14	"Most of them, it happens in males. Males are of greater percentage. Then female. Then for children, it is very low. You can even take like 3 months without seeing. But for the men, you can admit like 3 in a month. Mostly during the dry season. But during wet season, they are few." IDI-8 "Oh, so they like hunting...For women, it is when they have gine weeding in the garden...children. Because the…
Management of cases	Knowledge of health workers	Knowledge of signs and symptoms, Knowledge of nature of snakes for better management	Knowledge of health workers on snakes profile and related aspects was reported to be critical in the initial management of snakebite cases. Participants reported that it is important to know about the type of snakes, the signs and symptoms that are manifested by different types of toxins to efficiently address the cases. Participants also noted that ability of the patient to assist in describing …	8	"I think one of them in the protocols. The first thing is to recognise whether the signs are pointing to which direction. The type of envenomation. Is it heamtological according to the presentation. It so clearly speaks out because for each type, the management a bit differs. And then most of these snakebite, you realise that there are some things that are not typical in presentation. SO when to …
	Management procedure	Snakebite guidelines/protocols	Participants expressed that it is essential to encourage and counsel the patient to assure them of survival otherwise, their panic could be uncontrolled and increase the circulation of venom to vital organs of the body. Participant reported to diagnose patients and manage cases using a snakebite management protocol though the vary in different health facilities.	17	"SO sometimes we interract with them, we sensitise them so that even when they come here, they wont fear, they open up to you freely. And you will know where to begin. Because when the person will not open up, you will know exactly where to start. But if the person is not in state of mind, if the attendant can say something, that is where we start." IDI-1 "I think research was done before. So the…
		Supportive treatment		26	"So when you are rushed to the hospital, before the venom is given, they first give you IM or IV of hydrocortisone to neutralise the poison it has left in your body. After neutrolosing with hydrocortisone, you are given also IV to give you like strength. Then you are given anti snake venom and you are also subjected to a PPF treatment of 5 days." IDI-1 " If the patient has nucortic pain, on top o…
	Initial magement of snakebite cases	Local First Aid	Cutting the bitten area, examining the bitten area to ascertain what has bitten the client	24	"Yes, after biting the person on the leg. You know when it releases the poison. That spot, the blood. You know locally, people like cutting with razor blade. And the blood which comes from that area where you have tied. The lower part. It is normally dark and black in colour." IDI-1 "Because some of them will say, ‘I was digging.’ But I got some bite as if something just stinged me but I didn’t s…
		History taking		8	"Like mostly here, we like taking the history. If you have taken good history, the client has given you the history of the snakebite and the type of the snake which has bitten him or her, that is what we normally rely on. Because there is no investigation which we have taken like those lab investigation to determine whether this one is poisonous." IDI-6 "Yes the diagnosis part comes from the hist…
CHALLENGES IN MANAGEMENT OF SNAKEBITE CASES	Individual challenges	Antivenom stockout dilemma		1	"Now the challenge is at times are stockouts from such venoms. They have to be there because you cant predict it. Snakes can just bite anytime. At least even if little, it should be there in the facility so that when a patient is brought before, you will be in position to save the person’s life. You run and pick and you administer. SO in scenarios where there are stockouts, it will be a challenge…
		Knowledge gap		3	"Yeah true. As I said there is still a knowledge gap in managing snakebites. We still get a lot of surprises. Those from O’levels, the nurses, the doctors. And yeah to the specialists." IDI-16 " I have seen that many of my colleagues in health care, they don’t have enough knowledge about how to deal with snakebite cases. It doesn’t matter if they are nurses or doctors or specialists, they all str…
		Blurred clinical presentations		1	"No it is not and it takes experience. Sometimes the clinical picture, initially on admission is very blurred and then you think the patient is stable, two hours later you are called and told that the patient has taken has taken a totally different shape. And by then sometimes it is late. It is not easy to manage and recognise these patients." IDI-16
		Attitude of health workers		1	"Another one iis attitude issue. Some of us as health workers, we don’t handle patients as they are. We specialise in others. So that individual difference, that attitude, if we clear it in our mind, we shall handle all patients equally." IDI-11
		Delay of patient arrival		7	"I would say quite good. However, the challenge comes in patients delaying to be referred to the health centre from the villages. Village people will attempt to everything before coming to the facility." IDI-18 " it is 1 or 2 that pass away. And in most cases it is because they delayed to reach. These people come in late, so by the time you are trying to admmit, they are dying. For most of the pe…
	Administrative challenges	Untrained staff		1	"And weaknesses of course we have talked about anti-venom. Like we do not. We have not built the capacity of our staff well enough to manage these cases. Yet it is very important." IDI-15
		Hospital priorities		6	"People are eager to learn more about snakebites, but they are left behind. The government and other partners don’t care about us, they only care about their own agendas. They ignore the need for proper training on snakebites. This makes us feel frustrated and helpless, because we can’t improve our knowledge and skills." IDI-15 " SO that is one area that I would talk about. The other one is the a…
		Work overload		1	"The challenge is work overload here at the facility. The staff are few. You find one staff. When this patient with snakebite might come, will reach OPD when this staff is busy somewhere with another patient. So making length process, staff gap. Gap in Staffing is there. Because if staffs were all there, this patient would be cared for there and then- then the life would be saved. But then you fi…
		Misused training opportunities		1	"That’s why instead of asking lab, we don’t do those things. They are not there. We always get them when people of your nature come like this. Then some trainings. Maybe. Especially our problem is leadership......And the people in the management. They always receive theirselves to go to trainings but they don’t. they are not yet supposed to, those physical procedures of doing the work...They go f…
	Policy challenges	National guidelines	The Uganda National Clinical guidelines were reported to advise administration of weak supportive treatment in management of snakebite cases. The guideliens were also reported to be insuffiencient in detail.	4	"Nevertheless, within the clinical guideline, there exists a notable weakness. Specifically, it suggests administering chlorphenamine, a relatively weak antihistamine, in tablet form. This poses a concern when dealing with severe cases of envenomation, where patients may exhibit clear signs of venomous effects. Given the circumstances, the efficacy of chlorphenamine is questionable and not deemed…
		Expensive and scarce antivenom		35	"Sometimes they bring just about 10 doses of anti-venom for the whole three months. Can you imagine? It's barely enough! And if it's not available when a patient needs it, we have no choice but to ask them to buy it themselves. But you know, many of them cannot afford it. So instead, we have to make do with what we have. We give them hydrocortisone and antibiotics, but deep down, we know it's not…
		Referral system	Participants reported a weak referral system where snakebite cases are referred to capable healht facilities for further management after numerous failed life saving attempts, which increases the chances of mortality for such cases.	11	"We feel very bad when we see our patients suffering because of the problems in the referral system. Some patients are kept by other facilities for too long, even when they have serious conditions like cytotoxicity. When they come to us, their situation is very bad. Others need to go to higher-level facilities where they can get the right treatment, like antivenom for snake bites. But this proces…
OPPORTUNITIES FOR IMPROVED MANAGEMENT OF SNAKEBITE CASES	Funding	Improved budgeting		2	"Yeah when it comes to snake anti-venom, of course it is usually not that so available. Yet we can get it when we need, but immediately. I know I can prescribe it. There is still some strict law when you need to prescribe it. And I think it is because of the availability, like if it is more of it, you will be knowing that I can get 10 vials and there is no shortage. But am worried that, in case a…
		Increasing supplies		2	"And then on improving on drug stocks on budget health centre IV we do quarter not total. I think we need to put supplies that can manage snakebites or animal bite also as essential, as very essential and not so essential. " IDI-18 "But there are things, you mudt now be funded. Like here, if we have trained personelle around here. They are supposed to work on snakebite issues. Now they must be su…
	Capacity building	Community sensitisations		15	" Yes, that why I was telling you. There is need to orient people from health centre I up to health centre IV. Health centre ones are the VHTs in our structures. We have village health teams in our structures. We orient them in all health related activities. And if we orient them, then we shall have success in all our management especially. Am giving example, in new born care. With the support of…
		Refresher trainings		5	"Capacity building and refresher training on management of envenomation. I think this needs to be done across the board. We need the refresher training. Also to that we need advocacy, and next is to make snakebite one of the conditions of public health importance. " IDI-18 "We have always have trainings of health workers and in this trainings, we could pick snakebite management as one of the modu…
		More scientific research		2	"I believe that conducting studies like this will greatly benefit us as medical practitioners. Such studies help us stay updated and informed. Your study on the management of snakebites is a valuable opportunity for our facility, as it allows us to better prepare ourselves for handling snakebite cases. This knowledge is crucial for us nurses working in rural areas where snakebites are common"IDI-…
		Experience sharing		26	“We need to attend those seminars because they help us to update our knowledge. The protocols keep changing, so we have to learn new things. We also get CMEs, which are good for our learning and our profession. We can also use Google to see how other hospitals are managing snakebite cases. It helps us to improve our practices and give better care to our patients.” IDI-13
		Improving record keeping		2	"Once the case has been identified, we are supposed to record and report the cases to the higher level." IDI-13 "One we need to collect epidemiological reports on a weekly basis on snakebites too. Second, possibly it is there on the HMIS 105 but clinical outcomes are not included. I think we need to include clinical outcomes on case management "IDI-18 "So it is all about capturing data and make s…
	Key players and their roles	NGOs		1	"Opportunity that would come for NGO, if there is any NGO that would come in partnership with government to give us sorts of treatment, to sensitise our people on what to do" IDI-2
		Ministry of Health		1	"Then they should also provide, the government should provide-know that snakebite is an emergency, so transport system should always be there at village level" IDI-9
		Improving the protocol		2	"Alternative medicine, I say let us disregard the chain clinical guideline on using chlorophenamine and antihistamine. Instead we should first opt for steroid." IDI-18
		VHTs		2	"They would go and even call for VHTs for sensitisation. They would go for, select people to go round to sensitise people per homestead or per village about snakebite, what they should do in case they are bitten by a snake before they reach the hospital. Because at times the health facility might be far, so if they are taught to do what to do, I think it would be of great help." IDI-7
	Health facility opportunities	Structural opportunities		2	"Health facility. The fact that they can give us easy access to ICU anytime that we have a snakebite. We have easy access to ICU to airway intubation, things that can not be done at casualty. It makes it easy for us to manage these patients." IDI-16 "Well, it would depend on the number of people you want to host. There at times even when we have meetings in MCH. That place where there are benches…
		Personal strengths		15	" I recognise those complications. I know that with snakebite, the earlier you see these complications the earlier you see the route, the envenomation type the snakebite has taken. The earlier you intervene and the better the outcome. I think am better there." IDI-16 "My strength. Okay first of all, I think. I think I understand the basics of management because with manage any kind of illness, yo…
